# Supplementary material for: The Forward and Lateral Tilt Angle of the Neck and Trunk Measured by Three-Dimensional Gait and Motion Analysis as a Candidate for a Severity Index in Patients with Parkinson’s Disease
Source: Neurol Int. 2022 Sep 13;14(3):727–37. doi: 10.3390/neurolint14030061 (PMC9504699; doi:10.3390/neurolint14030061)
Supplement: Supplementary file 1 [file neurolint-14-00061-s001.zip]

Archive with 1 entries (1 files):
- neurolint-1859657-supplementary.pdf
